# Supplementary material for: On the Importance of the Distance Measures Used to Train and Test Knowledge-Based Potentials for Proteins
Source: PLoS One. 2014 Nov 20;9(11):e109335. doi: 10.1371/journal.pone.0109335 (PMC4239004; doi:10.1371/journal.pone.0109335)
Supplement: File S1 — (TXT) [file pone.0109335.s001.txt]

DecoysRUs1
-----------------------
2cro
-----------------------
DecoysRUs4
-----------------------
1ash
1bab-B
1cpc-A
1ecd
1emy
1flp
1gdm
1hbg
1hbh-A
1hbh-B
1hda-A
1hda-B
1hlb
1hlm
1hsy
1ith-A
1lht
1mba
1mbs
1myg-A
1myj-A
1myt
2dhb-A
2dhb-B
2lhb
2pgh-A
2pgh-B
-----------------------
CASP5
-----------------------
T0142
T0143
T0150
T0153
T0154
T0155
T0160
T0169
T0177
T0178
T0182
T0183
T0188
T0189
T0190
T0192
-----------------------
CASP6
-----------------------
T0196
T0200
T0229
T0231
T0244
T0246
T0247
T0264
T0266
T0267
T0268
T0269
T0271
T0275
T0277
-----------------------
CASP7
-----------------------
T0284
T0286
T0289
T0290
T0295
T0297
T0298
T0302
T0303
T0308
T0310
T0311
T0315
T0317
T0318
T0322
T0323
T0324
T0328
T0329
T0332
T0333
T0334
T0338
T0340
T0345
T0346
T0362
T0367
T0368
T0370
T0371
T0374
T0375
T0376
-----------------------
CASP8
-----------------------
T0388
T0389
T0392
T0393
T0396
T0398
T0400
T0401
T0402
T0406
T0408
T0411
T0412
T0415
T0417
T0418
T0420
T0425
T0426
T0427
T0428
T0432
T0433
T0436
T0440
T0445
T0446
T0447
T0448
T0449
T0451
T0453
T0454
T0455
T0457
T0458
T0459
T0461
T0469
T0479
T0483
T0485
T0486
T0488
T0490
T0491
T0494
T0497
T0499
T0502
T0503
T0505
T0509
T0511
T0512
-----------------------
CASP9
-----------------------
T0516
T0517
T0518
T0520
T0522
T0523
T0524
T0525
T0526
T0528
T0530
T0533
T0538
T0539
T0541
T0549
T0558
T0559
T0560
T0563
T0566
T0567
T0570
T0575
T0580
T0582
T0584
T0586
T0588
T0592
T0593
T0594
T0598
T0601
T0605
T0607
T0609
T0610
T0613
T0614
T0615
T0617
T0619
T0623
T0625
T0626
T0627
T0632
T0635
T0636
T0641
-----------------------
ITASSERSet2
-----------------------
1aoy_
1cewI
1cqkA
1csp_
1cy5A
1di2A_
1dtjA_
1egxA
1fadA
1fo5A
1g1cA
1gnuA
1gyvA
1jnuA
1kviA
1mla_2
1npsA
1orgA
1r69_
1sfp_
1sro_
1ten_
1thx_
256bA
2a0b_
2f3nA
2pcy_
-----------------------
RosettaBaker
-----------------------
1a32
1aiu
1c8c
1c9o
1elw
1enh
1ig5
1iib
1r69
1ubi
1utg
256b
2chf
-----------------------
RosettaTsai
-----------------------
1res
1uxd
-----------------------
