# Supplementary material for: On the Importance of the Distance Measures Used to Train and Test Knowledge-Based Potentials for Proteins
Source: PLoS One. 2014 Nov 20;9(11):e109335. doi: 10.1371/journal.pone.0109335 (PMC4239004; doi:10.1371/journal.pone.0109335)
Supplement: File S2 — (TXT) [file pone.0109335.s002.txt]

DecoysRUs1
-----------------------
1ctf
1r69
1sn3
3icb
4pti
4rxn
-----------------------
DecoysRUs2
-----------------------
1fc2
1hdd-C
2cro
4icb
-----------------------
DecoysRUs3
-----------------------
1bg8-A
1bl0
1eh2
1jwe
smd3
-----------------------
DecoysRUs4
-----------------------
1col-A
-----------------------
DecoysRUs7
-----------------------
1beo
1ctf
1dkt-A
1fca
1nkl
1pgb
1trl-A
4icb
-----------------------
DecoysRUs8
-----------------------
1b0n-B
1bba
1ctf
1dtk
1fc2
1igd
1shf-A
2cro
2ovo
4pti
-----------------------
CASP5
-----------------------
T0129
T0130
T0132
T0133
T0135
T0138
T0139
T0140
T0141
T0146
T0148
T0149
T0152
T0156
T0159
T0161
T0162
T0165
T0170
T0172
T0176
T0184
T0186
T0187
T0191
-----------------------
CASP6
-----------------------
T0197
T0198
T0201
T0205
T0212
T0213
T0214
T0215
T0224
T0230
T0232
T0234
T0239
T0240
T0241
T0242
T0243
T0248
T0263
T0270
T0273
T0279
T0280
T0281
-----------------------
CASP7
-----------------------
T0283
T0285
T0287
T0299
T0304
T0306
T0307
T0309
T0312
T0314
T0319
T0325
T0327
T0335
T0342
T0348
T0349
T0350
T0351
T0352
T0353
T0354
T0357
T0358
T0360
T0361
T0363
T0369
T0372
-----------------------
CASP8
-----------------------
T0397
T0399
T0405
T0407
T0409
T0414
T0421
T0430
T0437
T0464
T0466
T0468
T0472
T0474
T0476
T0478
T0480
T0495
T0496
T0498
T0504
T0513
-----------------------
CASP9
-----------------------
T0531
T0534
T0540
T0544
T0548
T0551
T0553
T0555
T0557
T0562
T0569
T0571
T0572
T0574
T0576
T0579
T0581
T0600
T0602
T0606
T0608
T0612
T0616
T0621
T0624
T0628
T0629
T0637
T0639
-----------------------
ITASSERSet2
-----------------------
1abv_
1af7__
1ah9_
1b4bA
1b72A
1bm8_
1bq9A
1dcjA_
1gjxA
1gpt_
1hbkA
1itpA
1kjs_
1mkyA3
1mn8A
1n0uA4
1ne3A
1no5A
1o2fB_
1of9A
1pgx_
1shfA
1tfi_
1tif_
1tig_
1vcc_
2cr7A
2reb_2
-----------------------
RosettaAll
-----------------------
1aa2
1acf
1ag2
1aj3
1apf
1ark
1ayj
1bdo
1bor
1btb
1ctf
1dec
1erv
1fbr
1fwp
1gb1
1gpt
1gvp
1ksr
1kte
1mbd
1pdo
1r69
1ris
1svq
1tit
1tul
1vls
1vtx
1who
1wiu
2acy
2cdx
2erl
2ezk
2fdn
2gdm
2ktx
2ncm
2pac
4fgf
-----------------------
RosettaBaker
-----------------------
1a19
1a68
1acf
1ail
1b3a
1bgf
1bk2
1bkr
1bm8
1bq9
1cc8
1cei
1cg5
1ctf
1dhn
1e6i
1ew4
1eyv
1fkb
1fna
1gvp
1hz6
1kpe
1lis
1lou
1nps
1opd
1pgx
1ptq
1rnb
1scj
1shf
1ten
1tig
1tul
1ugh
1urn
1vcc
1vie
1vls
1who
2acy
2ci2
4ubp
-----------------------
RosettaTsai
-----------------------
1a32
1aa3
1afi
1ail
1am3
1bq9
1bw6
1cc5
1cei
1dol
1gab
1hyp
1lfb
1msi
1mzm
1nkl
1nre
1pou
1ptq
1sro
1tif
1utg
1vcc
1vif
2ezh
2fow
2fxb
-----------------------
